# Supplementary material for: Advanced Cell Culture Models Illuminate the Interplay between Mammary Tumor Cells and Activated Fibroblasts
Source: Cancers (Basel). 2023 Apr 26;15(9):2498. doi: 10.3390/cancers15092498 (PMC10177476; doi:10.3390/cancers15092498)
Supplement: Supplementary file 1 [file cancers-15-02498-s001.zip]

Archive with 1 entries (1 files):
- cancers-2283715-supplementary.pdf
